# Supplementary material for: Persicaria minor (Huds.) Opiz Exhibits Antihypertensive Effects by Inhibiting the Angiotensin-Converting Enzyme/Angiotensin II Type 1 Receptor Pathway in Human Endothelial Cells
Source: Life (Basel). 2024 Nov 14;14(11):1486. doi: 10.3390/life14111486 (PMC11595449; doi:10.3390/life14111486)
Supplement: Supplementary file 1 [file life-14-01486-s001.zip]

Archive with 1 entries (1 files):
- Supplementary  1.pdf
